# Supplementary material for: Bioaccumulation of Cd in Grapes and Assessment of Human Health Risk
Source: Plants (Basel). 2026 Apr 2;15(7):1097. doi: 10.3390/plants15071097 (PMC13074908; doi:10.3390/plants15071097)
Supplement: Supplementary file 1 [file plants-15-01097-s001.zip]

Archive with 1 entries (1 files):
- plants-4016141-supplementary.pdf
